# Supplementary material for: Analyzing the 3D chromatin organization coordinating with gene expression regulation in B-cell lymphoma
Source: BMC Med Genomics. 2019 Mar 20;11(Suppl 7):127. doi: 10.1186/s12920-018-0437-8 (PMC7402584; doi:10.1186/s12920-018-0437-8)
Supplement: Supplementary file 1 — This file includes: detailed information from data used, including statistical information of reads and mapping process in RNA-seq and Hi-C analysis (Table S1-S4), gene expression values from heatmap in Additional file 2: Figure S4 (Table S5), gene ontology analysis detailed results (Table S6-S9). (XLSX 85 kb) [file 12920_2018_437_MOESM1_ESM.xlsx]

## Sheet: Table S1
Table S1. Description for RNA-seq data and quality control summary.
ID	Replicate	Cell Type	Sex	Biomaterial	Description	GEO	SRA	# of Reads	# of Survived	% of Survived
mesc	1	129S4/SvJae	NA	Embryonic stem cell	Embryonic stell cell	GSM2698041	SRR5812864	16734500	16281109	97.2907
mesc	2	129S4/SvJae	NA	Embryonic stem cell	Embryonic stell cell	GSM2698042	SRR5812865	17016724	16448152	96.6587
mprobc	1	RAG1-/-pro-B cells	Male and Female	Pro-B cells	B6.RAG1-/-mice C57Bl/6	GSM1897405	SRR2532636	65220846	59300553	90.9227
mprobc	2	RAG1-/-pro-B cells	Male and Female	Pro-B cells	B6.RAG1-/-mice C57Bl/6	GSM1897406	SRR2532637	66530259	61500959	92.4406
mprobc	3	RAG1-/-pro-B cells	Male and Female	Pro-B cells	B6.RAG1-/-mice C57Bl/6	GSM1897407	SRR2532638	12630216	12564117	99.4767
mbclx	1	CH12-LX	Female	B-cell lymphoma	strain B10.H-2aH-4bp/Wts CH12.LX immortalized cell line	GSM2072416	SRR3192471	40258181	22041253	54.7497
mbclx	2	CH12-LX	Female	B-cell lymphoma	strain B10.H-2aH-4bp/Wts CH12.LX immortalized cell line	GSM2072417	SRR3192472	38379573	21523719	56.0812

## Sheet: Table S2
Table S2. Summary of RNA-seq read mapping using Salmon.
ID	Cell type	# of compatible fragments	# of assigned fragments	# of consistent mapping	# of inconsistent mapping	Total reads	Mapped	% Mapped
mesc	ES cell	29846635	30738712	87360128	2948622	32729261	29027250	88.689
mprobc	Pro-B cell	50583436	55544878	140975306	16640173	133365629	88632413	66.4582
mbclx	B-cell lymphoma	122349960	166272569	324221338	113249873	43564972	39130103	89.8201

## Sheet: Table S3
Table S3. Description for Hi-C data, initial reads, survived reads after filtering, and mapped reads.
ID	Rep	Cell type	Sex	Biomaterial	Description	GEO	SRA	# Reads	# Survived	% Survived	# R1_mapped	% R1_mapped	# R1_uniq	% R1_uniq	# R2_mapped	% R2_mapped	# R2_uniq	% R2_uniq
mesc	1	mESC line J1	Male	Embryonic stem cell	129S4/SvJae, restriction enzyme: HindIII	GSM862720	SRR443883	130534234	123657322	94.7317	116440772	94.1641	98325003	79.5141	116497148	94.2097	98287138	79.4835
mesc	1	mESC line J1	Male	Embryonic stem cell	129S4/SvJae, restriction enzyme: HindIII	GSM862720	SRR443884	166383692	163629003	98.3444	159528720	97.4942	137793404	84.2109	157015561	95.9583	135376554	82.7338
mesc	1	mESC line J1	Male	Embryonic stem cell	129S4/SvJae, restriction enzyme: HindIII	GSM862720	SRR443885	168555404	165814656	98.374	161765822	97.5582	139775374	84.2962	158886616	95.8218	136946428	82.5901
mesc	2	mESC line J1	Male	Embryonic stem cell	129S4/SvJae, restriction enzyme: HindIII	GSM862721	SRR400251	79482479	66117185	83.1846	62315429	94.25	51540772	77.9537	60081542	90.8713	49400056	74.7159
mesc	2	mESC line J1	Male	Embryonic stem cell	129S4/SvJae, restriction enzyme: HindIII	GSM862721	SRR400252	77111711	63584370	82.4575	59918151	94.2341	49546758	77.9229	57752525	90.8282	47480507	74.6732
mesc	2	mESC line J1	Male	Embryonic stem cell	129S4/SvJae, restriction enzyme: HindIII	GSM862721	SRR400253	77803772	63906904	82.1386	60204364	94.2064	49778056	77.8915	58053703	90.8411	47723633	74.6768
mesc	2	mESC line J1	Male	Embryonic stem cell	129S4/SvJae, restriction enzyme: HindIII	GSM862721	SRR400254	48862483	46280477	94.7158	43392467	93.7598	36083596	77.9672	43247805	93.4472	35871840	77.5097
mesc	2	mESC line J1	Male	Embryonic stem cell	129S4/SvJae, restriction enzyme: HindIII	GSM862721	SRR400255	40927945	39052819	95.4185	36622008	93.7756	30449531	77.9701	36487877	93.4321	30264163	77.4955
mesc	2	mESC line J1	Male	Embryonic stem cell	129S4/SvJae, restriction enzyme: HindIII	GSM862721	SRR400256	16462953	15429168	93.7205	14342620	92.9578	11911480	77.2011	14281397	92.561	11832185	76.6871
mprobc	1	Rag1 deficient pro-B	NA	Pro-B cells	C57bl/6, restriction enzyme: HindIII	GSM987818	SRR543432	25640295	24990404	97.4654	23951082	95.8411	19753697	79.0451	23800444	95.2383	19588864	78.3855
mprobc	1	Rag1 deficient pro-B	NA	Pro-B cells	C57bl/6, restriction enzyme: HindIII	GSM987818	SRR543433	63075519	57816085	91.6617	57046720	98.6693	48361778	83.6476	56941680	98.4876	48196086	83.361
mprobc	1	Rag1 deficient pro-B	NA	Pro-B cells	C57bl/6, restriction enzyme: HindIII	GSM987818	SRR543434	63813220	58387708	91.4978	57623684	98.6915	48846203	83.6584	57492834	98.4674	48648708	83.3201
mprobc	1	Rag1 deficient pro-B	NA	Pro-B cells	C57bl/6, restriction enzyme: HindIII	GSM987818	SRR543435	25651505	25014072	97.515	23974948	95.8458	19779590	79.0739	23829153	95.263	19614303	78.4131
mprobc	1	Rag1 deficient pro-B	NA	Pro-B cells	C57bl/6, restriction enzyme: HindIII	GSM987818	SRR543436	25597116	24908573	97.3101	23874691	95.8493	19690943	79.0529	23723056	95.2405	19523597	78.381
mprobc	1	Rag1 deficient pro-B	NA	Pro-B cells	C57bl/6, restriction enzyme: HindIII	GSM987818	SRR543437	25123932	24302893	96.732	23295551	95.8551	19209247	79.041	23084840	94.988	18998200	78.1726
mprobc	1	Rag1 deficient pro-B	NA	Pro-B cells	C57bl/6, restriction enzyme: HindIII	GSM987818	SRR543438	63832422	58444144	91.5587	57660084	98.6584	48872865	83.6232	57518149	98.4156	48664402	83.2665
mprobc	1	Rag1 deficient pro-B	NA	Pro-B cells	C57bl/6, restriction enzyme: HindIII	GSM987818	SRR543439	64085630	58547852	91.3588	57773696	98.6777	48972896	83.6459	57634818	98.4405	48772233	83.3032
mprobc	1	Rag1 deficient pro-B	NA	Pro-B cells	C57bl/6, restriction enzyme: HindIII	GSM987818	SRR543440	62314118	56822520	91.1872	56075197	98.6848	47539263	83.6627	55939036	98.4452	47340897	83.3136
mprobc	1	Rag1 deficient pro-B	NA	Pro-B cells	C57bl/6, restriction enzyme: HindIII	GSM987818	SRR543441	63783473	58245573	91.3177	57479685	98.6851	48729624	83.6624	57361222	98.4817	48546108	83.3473
mprobc	1	Rag1 deficient pro-B	NA	Pro-B cells	C57bl/6, restriction enzyme: HindIII	GSM987818	SRR543442	64174876	58710118	91.4846	57941829	98.6914	49113988	83.6551	57824553	98.4916	48930486	83.3425
mbclx	1	CH12-LX	NA	B-lymphoblasts	Restriction enzyme: MboI	GSM1551633	SRR1658716	112808436	98708568	87.5011	97788639	99.068	78902134	79.9344	93011363	94.2283	73061836	74.0177
mbclx	1	CH12-LX	NA	B-lymphoblasts	Restriction enzyme: MboI	GSM1551634	SRR1658717	65920169	58398459	88.5897	57877844	99.1085	49726997	85.1512	55781671	95.5191	46900184	80.3107
mbclx	1	CH12-LX	NA	B-lymphoblasts	Restriction enzyme: MboI	GSM1551635	SRR1658718	45594869	43545838	95.506	43268398	99.3629	40341639	92.6418	42305466	97.1516	39179860	89.9738
mbclx	1	CH12-LX	NA	B-lymphoblasts	Restriction enzyme: MboI	GSM1551636	SRR1658719	78650514	61558717	78.2687	61250708	99.4997	55305315	89.8416	58157753	94.4753	51730055	84.0337
mbclx	1	CH12-LX	NA	B-lymphoblasts	Restriction enzyme: MboI	GSM1551637	SRR1658720	58710214	56081765	95.523	55663401	99.254	52857749	94.2512	54383041	96.971	51473760	91.7834
mbclx	1	CH12-LX	NA	B-lymphoblasts	Restriction enzyme: MboI	GSM1551638	SRR1658721	28384394	27088428	95.4342	26905101	99.3232	25481088	94.0663	26267545	96.9696	24729383	91.2913
mbclx	1	CH12-LX	NA	B-lymphoblasts	Restriction enzyme: MboI	GSM1551639	SRR1658722	149636233	120453402	80.4975	119804721	99.4615	109084504	90.5616	109519389	90.9226	96718313	80.2952
mbclx	1	CH12-LX	NA	B-lymphoblasts	Restriction enzyme: MboI	GSM1551640	SRR1658723	175930719	135291730	76.9006	134612295	99.4978	124374700	91.9307	122197118	90.3212	109155802	80.6818
mbclx	1	CH12-LX	NA	B-lymphoblasts	Restriction enzyme: MboI	GSM1551641	SRR1658724	169313244	137769175	81.3694	137073209	99.4948	125942110	91.4153	126131294	91.5526	112468765	81.6357
mbclx	1	CH12-LX	NA	B-lymphoblasts	Restriction enzyme: MboI	GSM1551642	SRR1658725	171650383	140418569	81.805	139636538	99.4431	127019868	90.458	127338656	90.6851	112294740	79.9714
mbclx	1	CH12-LX	NA	B-lymphoblasts	Restriction enzyme: MboI	GSM1551643	SRR1658726	175627364	144562965	82.3123	143812325	99.4808	134033375	92.7163	132950123	91.9669	120487719	83.3462
mbclx	2	CH12-LX	NA	B-lymphoblasts	Restriction enzyme: MboI	GSM1551644	SRR1658727	41582509	36476954	87.7219	36174564	99.171	28341375	77.6967	34863065	95.5756	26304831	72.1136
mbclx	2	CH12-LX	NA	B-lymphoblasts	Restriction enzyme: MboI	GSM1551645	SRR1658728	27238265	24010523	88.15	23804202	99.1407	18573808	77.3569	22997080	95.7792	17233800	71.776
mbclx	3	CH12-LX	NA	B-lymphoblasts	Restriction enzyme: MboI	GSM1551646	SRR1658729	35826458	31530226	88.0082	31262422	99.1506	26110776	82.8119	29444745	93.3858	23748068	75.3184
mbclx	3	CH12-LX	NA	B-lymphoblasts	Restriction enzyme: MboI	GSM1551647	SRR1658730	45971604	40869316	88.9012	40532969	99.177	33868672	82.8707	38453578	94.0891	31070003	76.0228

## Sheet: Table S4
Table S4. Hi-C reads metrics. Sum of raw reads and survived reads considered as input for chromatin maps.
	Cell type	Total initial reads	Unique reads	% Unique
mesc	ES cell	806124673	378315684	46.9302
mprobc	Pro-B cell	547092106	131160359	23.9741
mbclx	B-cell lymphoma	1382845375	712284929	51.5086

## Sheet: Table S5
	Table S5. Information of set of genes known to be involved in B-cell fate and B-cell lymphoma. Expression values shown in TPM and compartment identification in A, B or NA.
	Gene	Pro-B_cell_TPM	ES_cell_TPM	Lymphoma_TPM	Pro-B_cell_COMP	ES_cell_COMP	Lymphoma_COMP
1	Notch1	98.1615	5.05005	20.4968	A	A	A
2	Ebf1	209.817	0.943221	35.3669	A	B	A
3	Bcl11a	19.6984	1.82571	7.87454	B	B	B
4	Cdkn1b	33.7372	5.2061	14.6831	A	A	A
5	Hdac9	0.361233	0.07401	0.062692	A	B	B
6	Bcl6	1.33775	0.625082	0.247788	A	B	A
7	Bcl3	2.04927	38.8615	15.269	A	A	A
8	Bcas1	0.617434	2.18112	0.074641	B	A	B
9	Foxm1	12.7665	25.5242	12.3798	A	A	A
10	Tcl1a	0.215898	48.9732	0	B	A	B
11	Brca1	10.1043	23.1338	28.1812	A	A	A
12	Myc	8.00757	48.5749	47.9992	A	B	A
13	Prdm1	0.484445	5.40358	6.12148	A	A	A
14	Mef2c	1.68279	0	4.38953	A	B	A
15	IgHa	0.035422	0.048534	995.126	A	B	A
16	Bcl2	0.852196	0.066918	6.7662	A	A	A
17	IgHm	367.041	0	4023.22	A	B	A

## Sheet: Table S6
Table S6. GO term analysis of set of genes from B (mESC) to A (Pro-B cell) compartments.
Term	Description	Genes	Benjamini	PValue
GO:0002323	natural killer cell activation involved in immune response	CD244, GM13271, IFNZ, IFNA2, IFNA1, IFNB1, IFNE, IFNA5, IFNA4, IFNA12, IFNA14, IFNA9, IFNA13, IL12B, IFNA16, IFNA15	4.6196e-08	1.45958e-11
GO:0030183	B cell differentiation	PTPRC, IKZF1, RAG1, RAG2, GM13271, IFNZ, POU1F1, AHR, IFNA2, IFNA1, IFNE, IFNB1, IFNA5, IFNA4, IFNA12, IFNA14, IFNA9, BCL6, IFNA13, IFNA16, HDAC9, IFNA15, PIK3R1	8.43529e-08	5.33036e-11
GO:0006959	humoral immune response	MEF2C, JCHAIN, GM13271, IFNZ, IFNA2, IFNA1, IFNB1, IFNE, GATA3, IFNA5, IFNA4, CCR2, IFNA12, IFNA14, IFNA9, IFNA13, IFNA16, IFNA15	3.5618e-07	3.37612e-10
GO:0042100	B cell proliferation	MEF2C, PTPRC, GM13271, IFNZ, IL7R, IFNA2, IFNA1, IFNB1, IFNE, IFNA5, IFNA4, IFNA12, IFNA14, IFNA9, IFNA13, IFNA16, IFNA15	6.38935e-07	8.07501e-10
GO:0002250	adaptive immune response	CD244, JCHAIN, RAG1, LY9, TNFSF18, IFNA2, IFNA1, IFNE, IFNA5, IFNA4, ERAP1, IFNA9, ITK, ADGRE1, GM13271, SLAMF7, IFNZ, SLAMF1, CD84, BTLA, IFNB1, IFNA12, RIPK2, TXK, IFNA14, IFNA13, IFNA16, IFNA15	9.0028e-07	1.42224e-09
GO:0043330	response to exogenous dsRNA	TLR3, GM13271, IFNZ, RFTN1, IFNA2, IFNA1, IFNB1, IFNE, IFNA5, IFNA4, IFNA12, RIPK2, IFNA14, IFNA9, IFNA13, IFNA16, IFNA15	8.45304e-07	1.60247e-09
GO:0033141	positive regulation of peptidyl-serine phosphorylation of STAT protein	IFNZ, GM13271, IFNA2, IFNA1, IFNB1, IFNE, IFNA5, IFNA4, IFNA12, IFNA9, IFNA14, IFNA13, IFNA16, IFNA15	1.33913e-06	2.96175e-09
GO:0002286	T cell activation involved in immune response	IFNZ, GM13271, IFNA2, IFNA1, IFNB1, IFNE, IFNA5, IFNA4, IFNA12, IFNA9, IFNA14, IFNA13, IFNA16, IFNA15	4.09908e-06	1.0361e-08
GO:0045087	innate immune response	MBL2, IFIH1, CD244, MASP1, JCHAIN, TLR3, NLRP1A, SP110, NLRP1B, LY9, TLR7, ANKRD17, IFNA2, IFNA1, PGLYRP4, NAIP2, IFNE, IFNA5, GATA3, IFNA4, IFNA9, ITK, IRGM1, IL23R, TNFSF4, IFNZ, SLAMF7, GM13271, SLAMF1, TRIM21, CD180, CD84, IFIT3, IFIT2, STYK1, CD55, IFIT1, CD55B, IFNB1, IFNA12, JAK1, RIPK2, IFNA14, TXK, IFNA13, CLEC7A, IFNA16, IFNA15	2.44114e-05	6.94173e-08
GO:0051607	defense response to virus	IFIH1, SLFN8, TLR3, TLR7, IFNA2, IFNA1, IFNE, IFNA5, IFNA4, IFNA9, PTPRC, GM13271, IFIT3B, IFNZ, IFIT3, IFIT2, IFIT1, IFNB1, LYST, IFNA12, IFNA14, IFNA13, IL12B, IFIT1BL2, IFNA16, IFNA15, GPAM, IFIT1BL1	2.65697e-05	8.39496e-08
GO:0035458	cellular response to interferon-beta	IFIT3, IFIT1, GM12185, IRGM1, GBP6, IFNB1, F830016B08RIK, GM4841, IFI47, TLR3, GM5431, GM4951, GBP3	0.000154579	5.37284e-07
GO:0007165	signal transduction	GNA13, LPAR4, TLR3, PDE3B, IL15, TLR7, VIPR2, OLFR551, CD48, S1PR1, MIER1, GATA3, PPP1R1A, FAS, GNG4, OLFR550, TRPA1, CCR9, OLFR56, CCR5, AGTR1A, HTR7, CCR3, MC2R, CCR2, VMN1R41, VMN1R40, CYSLTR1, CYSLTR2, VMN1R49, CD70, VMN1R48, VMN1R47, VMN1R46, GPR141, VMN1R45, CNR1, P2RY1, GRPR, NDRG1, TRAF6, IL1RL1, ADGRG6, ERBIN, GPR150, ADGRG2, CBLB, RGS1, ARHGAP10, GPR85, ADGRF1, GNRHR, GPR87, ARHGAP15, A…	0.000180484	6.8436e-07
GO:0002376	immune system process	MBL2, IFIH1, CD244, MASP1, TLR3, SP110, NLRP1B, LY9, TNFSF18, TLR7, CHIA1, ANKRD17, PGLYRP4, NAIP2, GATA3, ERAP1, BCL6, TRAF6, PIK3CG, ITK, IRGM1, ADGRE1, IL2RA, IL23R, OLR1, PRG2, SLAMF7, SLAMF1, AHR, CD180, BTLA, IFIT3, CD84, IFIT2, PRKCQ, CD55, IFIT1, CD55B, ETS1, RIPK2, TXK	0.00295062	1.21373e-05
GO:0019221	cytokine-mediated signaling pathway	KLF6, IL23R, SOCS6, GM13271, IFNZ, IFNA2, IFNA1, CD44, IFNB1, IFNE, IFNA5, CCR2, IFNA4, IFNA12, JAK1, IFNA14, IFNA9, IFNA13, IFNA16, TRAF6, IFNA15, IL3RA	0.00334278	1.48111e-05
GO:0006955	immune response	CD244, CCL3, CCR1, TNFSF14, CD70, IL15, TNFSF18, TLR7, CCL4, FASL, FAS, THBS1, TRAF6, FYB, IL2RA, TNFSF4, PRG3, PRG2, TNFSF9, VAV1, TNFSF8, CCR9, SERPINB9, CBLB, CCR5, P2RY14, CCR2, CCR1L1, IRAK1BP1, LCP2	0.0269367	0.000129405
GO:0006874	cellular calcium ion homeostasis	PRKCA, CCL3, CCR1, STIM2, ITGB3, ITGB1, ATP13A4, ATP2B1, CALCA, SLC24A4, ITGAV, PLN, CCR2, INPP4B, STC1, HTR2A	0.0289385	0.00014844
GO:0035457	cellular response to interferon-alpha	IFIT3, IFIT2, IFIT1, GATA3, IFIT3B, MYC	0.0354546	0.000193875
GO:0007229	integrin-mediated signaling pathway	ITGB3BP, VAV3, FUT8, ADAM6A, ITGA4, ITGB3, ITGB1, VAV1, CD47, GAB2, ITGAV, ITGA8, ILK, TXK, ZYX	0.0405042	0.000235123
GO:0006952	defense response	GM12185, IRGM1, IFI47, TLR3, GM5431, IFNA2, IFNA1, CCR5, IFNB1, IFNE, F830016B08RIK, GM4841, IFNA4, IFNA12, IFNA9, IFNA13, GM4951	0.0401237	0.000245804
GO:0050729	positive regulation of inflammatory response	PRKCA, CD47, CCL3, TNFSF4, CCR5, PTGER4, ETS1, IL1RL1, CCR2, TLR3, TNFSF18, CCL4	0.0449691	0.00029071
GO:0007606	sensory perception of chemical stimulus	VMN1R41, VMN1R40, VMN1R49, VMN1R48, VMN1R50, VMN1R47, VMN1R46, VMN1R52	0.0448374	0.000304329
GO:0006954	inflammatory response	CCL3, CYSLTR1, CRLF2, CCR1, TLR3, NLRP1A, IL15, NLRP1B, TLR7, CCL4, CALCA, CHIA1, CHIL4, NAIP2, CHIL3, ITGAV, CXCR6, BCL6, FAS, THBS1, PIK3CG, TNFSF4, IL23R, LIPA, OLR1, CD180, PRKCQ, CCR5, AGTR1A, CCR3, CCR2, CLEC7A, HDAC9, CCR1L1	0.0474389	0.00033777
GO:0071346	cellular response to interferon-gamma	GBP8, MRC1, GBP7, GBP6, CCL3, GBP9, TLR3, IL12B, GBP4, MYC, GBP3, CCL4	0.0760728	0.000574813
GO:0045671	negative regulation of osteoclast differentiation	CCL3, FBN1, CLEC2D, INPP4B, CLEC2G, PIK3R1, CLEC2I	0.0780531	0.000616057
GO:0051482	positive regulation of cytosolic calcium ion concentration involved in phospholipase C-activating G-protein coupled signaling pathway	CALCA, P2RY10, S1PR1, A630033H20RIK, AGTR1A, RXFP3, LPAR4, GPR65	0.091182	0.000754931
GO:0050852	T cell receptor signaling pathway	FYB, ITK, PTPRC, GATA3, RIPK2, TXK, TRAF6, RFTN1, LCP2, CLEC2I	0.108421	0.000942306
GO:0006032	chitin catabolic process	CHIL5, CHIA1, CHIL4, CHIL6, CHIL3	0.118414	0.00107458
GO:0032729	positive regulation of interferon-gamma production	IL12RB2, IL18R1, IL23R, TNFSF4, CCR2, KLRE1, RIPK2, TXK, IL12B, TNFSF9	0.115896	0.00108916
GO:0070233	negative regulation of T cell apoptotic process	PRKCQ, SERPINB9, TNFSF4, RAG1, SLC46A2	0.162285	0.00162119
GO:0045785	positive regulation of cell adhesion	PRKCA, CALCA, PTPRJ, VAV3, PTGER4, ITGAV, IL12B, APBB1IP, VAV1, TNFSF18	0.179394	0.00187229
GO:0042832	defense response to protozoan	GBP7, GBP6, LYST, GBP9, IL12B, IRF4, GBP3	0.298641	0.00346848
GO:0014832	urinary bladder smooth muscle contraction	P2RX3, HTR7, TRPA1, HTR2A	0.447981	0.00598942
GO:0032609	interferon-gamma production	IL12RB2, ITK, TXK, AZI2	0.447981	0.00598942
GO:0042104	positive regulation of activated T cell proliferation	IL2RA, TNFSF4, IL12B, TNFSF9, SLAMF1, GPAM	0.452973	0.00627015
GO:0006919	activation of cysteine-type endopeptidase activity involved in apoptotic process	XDH, RACK1, KHDC1B, CDKN2A, IFT57, FASL, NLRP1A, APAF1, NLRP1B, MYC	0.452341	0.00644722
GO:0042110	T cell activation	CD48, SATB1, CBLB, ITGAV, VAV1, DPP4, AZI2	0.451314	0.00661562
GO:0006935	chemotaxis	PIK3CG, CCL3, CYSLTR1, CCR1, CCL4, CCR9, S1PR1, CCR5, CCR3, CXCR6, CCR2, AMOT, XCR1, CCR1L1	0.449722	0.00677127
GO:0001953	negative regulation of cell-matrix adhesion	CDKN2A, BCL6, POSTN, THBS1, PIK3R1	0.465722	0.00730118
GO:0001816	cytokine production	ITK, TNFSF4, LIPA, RASGRP1, TXK, AZI2	0.466571	0.00751672
GO:0045672	positive regulation of osteoclast differentiation	CCL3, CCR1, IL12B, ITGB3, TRAF6, CAR2	0.466571	0.00751672
GO:0044406	adhesion of symbiont to host	GBP7, GBP6, GBP9, GBP3	0.505841	0.00864833

## Sheet: Table S7
Table S7. GO term analysis of set of genes from B (mESC) to A (B-cell lymphoma) compartments.		Table S6. GO term analysis of set of genes from B (mESC) to A (Pro-B cell) compartments.	Table S6. GO term analysis of set of genes from B (mESC) to A (Pro-B cell) compartments.	Table S6. GO term analysis of set of genes from B (mESC) to A (Pro-B cell) compartments.	Table S6. GO term analysis of set of genes from B (mESC) to A (Pro-B cell) compartments.	Table S6. GO term analysis of set of genes from B (mESC) to A (Pro-B cell) compartments.	Table S6. GO term analysis of set of genes from B (mESC) to A (Pro-B cell) compartments.	Table S6. GO term analysis of set of genes from B (mESC) to A (Pro-B cell) compartments.	Table S6. GO term analysis of set of genes from B (mESC) to A (Pro-B cell) compartments.	Table S6. GO term analysis of set of genes from B (mESC) to A (Pro-B cell) compartments.	Table S6. GO term analysis of set of genes from B (mESC) to A (Pro-B cell) compartments.	Table S6. GO term analysis of set of genes from B (mESC) to A (Pro-B cell) compartments.	Table S6. GO term analysis of set of genes from B (mESC) to A (Pro-B cell) compartments.	Table S6. GO term analysis of set of genes from B (mESC) to A (Pro-B cell) compartments.	Table S6. GO term analysis of set of genes from B (mESC) to A (Pro-B cell) compartments.	Table S6. GO term analysis of set of genes from B (mESC) to A (Pro-B cell) compartments.	Table S6. GO term analysis of set of genes from B (mESC) to A (Pro-B cell) compartments.	Table S6. GO term analysis of set of genes from B (mESC) to A (Pro-B cell) compartments.	Table S6. GO term analysis of set of genes from B (mESC) to A (Pro-B cell) compartments.	Table S6. GO term analysis of set of genes from B (mESC) to A (Pro-B cell) compartments.	Table S6. GO term analysis of set of genes from B (mESC) to A (Pro-B cell) compartments.	Table S6. GO term analysis of set of genes from B (mESC) to A (Pro-B cell) compartments.	Table S6. GO term analysis of set of genes from B (mESC) to A (Pro-B cell) compartments.	Table S6. GO term analysis of set of genes from B (mESC) to A (Pro-B cell) compartments.	Table S6. GO term analysis of set of genes from B (mESC) to A (Pro-B cell) compartments.	Table S6. GO term analysis of set of genes from B (mESC) to A (Pro-B cell) compartments.	Table S6. GO term analysis of set of genes from B (mESC) to A (Pro-B cell) compartments.	Table S6. GO term analysis of set of genes from B (mESC) to A (Pro-B cell) compartments.	Table S6. GO term analysis of set of genes from B (mESC) to A (Pro-B cell) compartments.	Table S6. GO term analysis of set of genes from B (mESC) to A (Pro-B cell) compartments.	Table S6. GO term analysis of set of genes from B (mESC) to A (Pro-B cell) compartments.	Table S6. GO term analysis of set of genes from B (mESC) to A (Pro-B cell) compartments.	Table S6. GO term analysis of set of genes from B (mESC) to A (Pro-B cell) compartments.	Table S6. GO term analysis of set of genes from B (mESC) to A (Pro-B cell) compartments.	Table S6. GO term analysis of set of genes from B (mESC) to A (Pro-B cell) compartments.	Table S6. GO term analysis of set of genes from B (mESC) to A (Pro-B cell) compartments.	Table S6. GO term analysis of set of genes from B (mESC) to A (Pro-B cell) compartments.	Table S6. GO term analysis of set of genes from B (mESC) to A (Pro-B cell) compartments.	Table S6. GO term analysis of set of genes from B (mESC) to A (Pro-B cell) compartments.	Table S6. GO term analysis of set of genes from B (mESC) to A (Pro-B cell) compartments.	Table S6. GO term analysis of set of genes from B (mESC) to A (Pro-B cell) compartments.	Table S6. GO term analysis of set of genes from B (mESC) to A (Pro-B cell) compartments.	Table S6. GO term analysis of set of genes from B (mESC) to A (Pro-B cell) compartments.	Table S6. GO term analysis of set of genes from B (mESC) to A (Pro-B cell) compartments.	Table S6. GO term analysis of set of genes from B (mESC) to A (Pro-B cell) compartments.	Table S6. GO term analysis of set of genes from B (mESC) to A (Pro-B cell) compartments.	Table S6. GO term analysis of set of genes from B (mESC) to A (Pro-B cell) compartments.	Table S6. GO term analysis of set of genes from B (mESC) to A (Pro-B cell) compartments.	Table S6. GO term analysis of set of genes from B (mESC) to A (Pro-B cell) compartments.
Term	Description	Genes	Benjamini	PValue
GO:0002323	natural killer cell activation involved in immune response	CD244, GM13271, IFNZ, IFNA2, IFNA1, IFNB1, IFNE, IFNA5, IFNA4, IFNA12, IFNA14, IFNA9, IFNA13, IL12B, IFNA16, IFNA15	9.63163e-07	2.71696e-10
GO:0002250	adaptive immune response	CD244, JCHAIN, LY9, TNFSF18, ALCAM, IFNA2, IFNA1, IFNE, IFNA5, IFNA4, ERAP1, IFNA9, HAVCR2, ITK, ADGRE1, LILRB4A, GM13271, SLAMF7, IFNZ, SLAMF1, CD84, BTLA, IFNB1, IFNA12, RIPK2, IFNA14, TXK, IFNA13, IFNA16, IFNA15, JAM3	2.91386e-06	1.64393e-09
GO:0042100	B cell proliferation	MEF2C, PTPRC, CR2, GM13271, IFNZ, IL7R, IFNA2, IFNA1, IFNB1, IFNE, IFNA5, IFNA4, IFNA12, IFNA14, IFNA9, IFNA13, IFNA16, IFNA15	2.27737e-06	1.92725e-09
GO:0045087	innate immune response	MASP1, LY9, TLR7, ANKRD17, APP, PGLYRP4, IFNE, APCS, ANG4, IFNZ, CD84, KLRG1, CD55B, IFNB1, TRIM31, RIPK2, TXK, CLEC5A, CR1L, IL1F8, IL1F9, CD244, JCHAIN, SP110, TRIM15, TRIM10, IFNA2, IFNA1, NAIP2, IFNA5, IFNA4, IFNA9, PTX3, POLR3G, HAVCR2, ITK, IRGM1, CR2, TNFSF4, TRIM26, GM13271, SLAMF7, SLAMF1, CD180, AIM2, TRIM21, IFIT3, IFIT2, CD55, IFNA12, JAK1, IFNA14, IFNA13, CLEC7A, IFNA16, IFNA15, IL1F…	3.49469e-06	3.94324e-09
GO:0033141	positive regulation of peptidyl-serine phosphorylation of STAT protein	IFNZ, GM13271, IFNA2, IFNA1, IFNB1, IFNE, IFNA5, IFNA4, IFNA12, IFNA9, IFNA14, IFNA13, IFNA16, IFNA15	2.51622e-05	3.54901e-08
GO:0006959	humoral immune response	MEF2C, JCHAIN, GM13271, IFNZ, IFNA2, IFNA1, IFNB1, IFNE, IFNA5, IFNA4, CCR2, IFNA12, IFNA14, IFNA9, IFNA13, IFNA16, IFNA15	3.38095e-05	5.72243e-08
GO:0030183	B cell differentiation	PTPRC, CR2, IKZF1, GM13271, IFNZ, AHR, IFNA2, IFNA1, IFNE, IFNB1, IFNA5, IFNA4, IFNA12, IFNA14, IFNA9, BCL6, IFNA13, IFNA16, IFNA15, TSHR, PIK3R1	4.0965e-05	8.08916e-08
GO:0002286	T cell activation involved in immune response	IFNZ, GM13271, IFNA2, IFNA1, IFNB1, IFNE, IFNA5, IFNA4, IFNA12, IFNA9, IFNA14, IFNA13, IFNA16, IFNA15	5.3182e-05	1.20019e-07
GO:0006955	immune response	IL1F8, C7, CCL3, CD244, CXCL5, CXCL3, CCR1, TNFSF15, TNFSF14, CD70, PF4, IL15, CCL4, TNFSF18, TLR7, MS4A2, FASL, FAS, THBS1, FYB, IL2RA, TNFSF4, PRG3, PRG2, TNFSF9, VAV1, TNFSF8, CCR9, SERPINB9, PLSCR1, CBLB, CD36, TNFSF13B, PPBP, CCR5, P2RY14, CXCL15, CCR2, IL1F6, CCR1L1, IRAK1BP1, LCP2	5.10442e-05	1.29594e-07
GO:0043330	response to exogenous dsRNA	GM13271, IFNZ, RFTN1, IFNA2, IFNA1, IFNB1, IFNE, IFNA5, IFNA4, IFNA12, RIPK2, IFNA14, IFNA9, IFNA13, IFNA16, IFNA15	7.65341e-05	2.15901e-07
GO:0019221	cytokine-mediated signaling pathway	IL1F8, IL1F9, LRRC19, PF4, IFNA2, IFNA1, CD44, IFNE, IFNA5, IFNA4, IFNA9, KLF6, ZC3H15, IL1F10, SOCS6, GM13271, IFNZ, IFNB1, CCR2, IFNA12, JAK1, IFNA14, IFNA13, IFNA16, IFNA15, IL1F6, IL1F5	0.000351934	1.09223e-06
GO:0035458	cellular response to interferon-beta	IFIT3, GM12185, IRGM1, IFNB1, TRIM6, IFI47, IFI209, GM5431, GBP3, AIM2, IFI205, IFI204	0.00860972	2.92701e-05
GO:0006954	inflammatory response	IL1F8, IL1F9, CCL3, CXCL5, CYSLTR1, CXCL3, CCR1, PF4, IL15, CCL4, TLR7, CALCA, PLAA, CHIA1, CHIL4, NAIP2, CHIL3, ITGAV, CXCR6, MS4A2, BCL6, FAS, THBS1, HAVCR2, PIK3CG, PTGER2, TNFSF4, LIPA, AIMP1, OLR1, ACKR1, AIM2, CD180, CD163, CCR5, AGTR1A, CCR3, CXCL15, CCR2, CLEC7A, CCR1L1, IL1F6	0.0136714	5.04795e-05
GO:0002376	immune system process	IL1F8, IL1F9, CD244, MASP1, SP110, LY9, TNFSF18, TLR7, ALCAM, CHIA1, ANKRD17, PGLYRP4, NAIP2, ERAP1, BCL6, POLR3G, PIK3CG, HAVCR2, ITK, IRGM1, ADGRE1, IL2RA, CR2, OLR1, PRG2, LILRB4A, SLAMF7, SLAMF1, AHR, AIM2, CD180, BTLA, IFIT3, CD84, IFIT2, CD55, KLRG1, CD55B, ETS1, RIPK2, TXK, IL1F6, CLEC5A, CR1L, IL1F5	0.0164815	6.56292e-05
GO:0051607	defense response to virus	POLR3G, PTPRC, AIMP1, TRIM34A, SLFN8, IFNZ, GM13271, TLR7, IFIT3, IFNA2, IFIT2, PLSCR1, IFNA1, IFNE, IFNB1, IFNA5, LYST, IFNA4, IFNA12, IFNA9, IFNA14, IFNA13, IL12B, IFNA16, IFNA15	0.0254663	0.000109146
GO:0016477	cell migration	NRP1, TMEM18, FUT8, ITGB3, PAX3, CD2AP, ITGB1, DCHS1, CD47, S1PR1, GAB2, CD44, ITGAV, GPC6, TNN, ADAMTS12, DEPDC1B, THBS1, PRSS37, CCDC88A, ITGA4, JAK1, FOXC1, IL12B, JAM3	0.167188	0.000825373
GO:0006935	chemotaxis	PIK3CG, CCL3, CYSLTR1, CXCL5, CCR1, CXCL3, PF4, CCL4, CCR9, DOCK2, S1PR1, CCR5, CCR3, CCR2, CXCL15, CXCR6, XCR1, CCR1L1	0.191499	0.00101887
GO:0007155	cell adhesion	CADM3, IGFBP7, TNC, COL28A1, ITGB3, LY9, MEGF10, ITGB1, DCHS1, CDH5, VCAM1, ALCAM, CD47, APP, GLYCAM1, WISP1, CD44, CD93, AMELX, FAP, ITGAV, COL12A1, ZYX, THBS1, DPP4, THBS4, PRKCA, CLCA2, AIMP1, OLR1, NID1, PCDH8, STAB2, ITGA4, IGSF9B, SLAMF1, EPHA1, CD84, AMBN, CD36, COL14A1, SRPX2, FREM3, CD34, FBLN5, ITGA8, CDON, CYFIP2, JAM3	0.183117	0.00102646
GO:0007229	integrin-mediated signaling pathway	ITGB3BP, FUT8, ADAMTS20, ITGB3, ITGA4, VAV1, ITGB1, CD47, GAB2, ITGAV, ITGA8, ILK, TXK, ADAM22, ZYX	0.285227	0.0017981
GO:0045671	negative regulation of osteoclast differentiation	CCL3, MAFB, CLEC2D, INPP4B, CLEC2G, PIK3R1, CLEC2I	0.27556	0.001817
GO:0070098	chemokine-mediated signaling pathway	CCR9, CCL3, PPBP, CXCL5, CCR1, CXCL3, CCR2, CXCL15, ACKR1, PF4, CCL4	0.275013	0.0019033
GO:0071305	cellular response to vitamin D	ATP2B1, TNC, PTN, IL15, MMP1A	0.312913	0.00232634
GO:0006032	chitin catabolic process	CHIL5, CHIA1, CHIL4, CHIL6, CHIL3	0.312913	0.00232634
GO:0051482	positive regulation of cytosolic calcium ion concentration involved in phospholipase C-activating G-protein coupled signaling pathway	CALCA, P2RY10, S1PR1, A630033H20RIK, AGTR1A, RXFP3, LPAR4, GPR65	0.321591	0.00251421
GO:0007165	signal transduction	GNA13, RASL2-9, LPAR4, PLPPR4, PDE3B, IL15, TLR7, OLFR551, CD48, OLFR66, S1PR1, PPP1R1C, TIAM2, MIER1, PPP1R1A, MS4A2, GLP2R, DEPDC1B, FAS, GNG4, OLFR64, OLFR550, IRS4, CCR9, OLFR56, CCR5, CD34, AGTR1A, CCR3, MC2R, CCR2, ZFAND6, CYSLTR1, CYSLTR2, CD70, GPR141, GRPR, NDRG1, IL1RAPL2, ERBIN, GPR150, ADGRG7, ADGRG2, GNAT3, CBLB, RGS1, ARHGAP10, CCKAR, GPR85, GNRHR, GPR87, ARHGAP15, ARHGAP6, WISP1, A…	0.384136	0.00327629
GO:0006874	cellular calcium ion homeostasis	PRKCA, CCL3, CCR1, STIM2, ITGB3, ITGB1, ATP2B1, CALCA, SLC24A4, ITGAV, PLN, CCR2, INPP4B, STC1, HTR2A	0.398532	0.00357878
GO:0016525	negative regulation of angiogenesis	ADRB2, CD36, CCR2, TNMD, APOH, PDE3B, PTN, FOXC1, FASL, PF4, THBS1, THBS4	0.479528	0.00477797
GO:0035457	cellular response to interferon-alpha	IFIT3, IFIT2, TPR, MYC, IFI204	0.479402	0.00495945
GO:0033674	positive regulation of kinase activity	NBN, CD44, LMO4, PIFO, HTR2A	0.479402	0.00495945
GO:0050729	positive regulation of inflammatory response	PRKCA, CD47, PLA2G4A, CCL3, TNFSF4, CCR5, PTGER4, ETS1, CCR2, TNFSF18, CCL4	0.490037	0.00530482
GO:0010466	negative regulation of peptidase activity	CAST, PZP, SERPINA12, CD109, SERPINB1A, COL28A1, SERPINA3F, SERPINB1C, SERPINB1B, BC048546, SERPINA9, APP, SERPINE2, SERPINB8, SERPINB2, SERPINB10	0.525131	0.00607365
GO:0046597	negative regulation of viral entry into host cell	NBN, APCS, TRIM31, TRIM26, PTX3, TRIM10	0.54161	0.00657941
GO:0030195	negative regulation of blood coagulation	THBD, SERPINE2, CD34, APOH, PROS1	0.542454	0.00681397
GO:0016337	single organismal cell-cell adhesion	EMCN, CCDC80, CD53, ITGA4, CD2AP, CDH5, VCAM1, SRPX2, CD93, CD34, CDON, ADGRV1, EFR3A, CYFIP2, FNDC3A	0.548373	0.0071497
GO:0045785	positive regulation of cell adhesion	PRKCA, CALCA, PTPRJ, STX3, PTGER4, ITGAV, IL12B, APBB1IP, VAV1, TNFSF18	0.547695	0.00735844
GO:0006508	proteolysis	MASP1, CORIN, MMP8, MMP3, SENP6, LNPEP, TPP1, FAP, CD46, ERAP1, MMP1A, MMP1B, USP15, DPP4, PRSS37, CLCA2, CLCA1, ADAMTS20, F9, RHBDD1, MMP13, TANK, MMP12, ADAMTS7, LAP3, MMP10, CTSO, CAPN13, TMPRSS11E, PRCP, CTSC, USP25, CTSH, OTUD6B, PAMR1, AMZ2, TASP1, PITRM1, STAMBPL1, USP38, ADAMTS12, MYSM1, CAPN6, FAM188A, TMPRSS7, CBLB, PSMD14, SPCS3, PAPPA2, ADAM22, PRSS23, USP43	0.598065	0.00870373
GO:0007160	cell-matrix adhesion	VCAM1, CD34, ITGAV, ITGA8, NID1, TNN, ZYX, ITGB3, ITGA4, ADAMTS12, JAM3, ITGB1	0.590162	0.00876805
[truncated: 5,000 more columns]

## Sheet: Table S8
Table S8. GO term analysis of set of genes from B (mESC) to A (Pro-B-cell) compartments removing common genes with B-cell lymphoma.
Term	Description	Genes	Benjamini	PValue
GO:0046597	negative regulation of viral entry into host cell	NBN, APCS, TRIM31, TRIM26, PTX3, TRIM10	0.128418	7.93534e-05
GO:0019236	response to pheromone	VMN1R201, VMN1R199, VMN1R198, VMN1R202, VMN1R203, VMN1R195, VMN1R197, VMN1R196, VMN1R193, VMN1R208	0.475877	0.000745713
GO:0006508	proteolysis	PAMR1, MMP3, SENP6, TASP1, LNPEP, FAP, CD46, PITRM1, MMP1A, MMP1B, PRSS37, CAPN6, CLCA2, CLCA1, ADAMTS20, FAM188A, RHBDD1, MMP12, LAP3, TMPRSS11E, SPCS3, PRCP, PAPPA2, ADAM22, PRSS23, CTSH	0.790748	0.00270571
GO:0043129	surfactant homeostasis	PTHLH, PLA2G4A, FGF7, CTSH	0.733898	0.00305278
GO:0001819	positive regulation of cytokine production	IL1F8, HAVCR2, IL1F9, ADRA2A, IL1F6	0.783887	0.00441273
GO:0010466	negative regulation of peptidase activity	CAST, SERPINA9, APP, SERPINE2, SERPINA12, SERPINB8, CD109, SERPINB10, SERPINB2	0.835892	0.00624107
GO:0045087	innate immune response	IL1F8, HAVCR2, POLR3G, IL1F9, CR2, APCS, ANG4, TRIM26, TRIM15, TRIM10, AIM2, APP, KLRG1, TRIM31, PTX3, IL1F6, CLEC5A, CR1L, IL1F5	0.790847	0.00630385
GO:0070098	chemokine-mediated signaling pathway	PPBP, CXCL5, CXCL3, CXCL15, ACKR1, PF4	0.862482	0.00912211
GO:0006108	malate metabolic process	ME1, ME3, MDH1	0.932692	0.0139243

## Sheet: Table S9
Table S9. GO term analysis of set of genes from B (mESC) to A (B-cell lymphoma) compartments removing common genes with Pro-B-cell.
Term	Description	Genes	Benjamini	PValue
GO:0007606	sensory perception of chemical stimulus	VMN1R41, VMN1R40, VMN1R49, VMN1R48, VMN1R50, VMN1R47, VMN1R46, VMN1R52	2.18564e-05	2.00704e-08
GO:0019236	response to pheromone	VMN1R41, VMN1R32, VMN1R40, VMN1R89, VMN1R49, VMN1R48, VMN1R50, VMN1R47, VMN1R51, VMN1R46, VMN1R52, VMN1R45	2.07808e-05	3.81653e-08
GO:0007165	signal transduction	VMN1R41, VMN1R40, ADGRF1, TLR3, VMN1R49, GNG12, VMN1R48, VMN1R47, VMN1R46, VIPR2, VMN1R45, LANCL2, GATA3, CNR1, P2RY1, TAS2R144, SUCNR1, CALCRL, TRAF6, AKT3, RAP2B, IL18R1, IL18RAP, RXFP1, IL1RL1, ADAM6A, TRPA1, ADGRG6, VMN1R50, VMN1R51, VMN1R52, HTR7, CHRM1, NMBR, ADGRL4	0.00141232	3.89342e-06
GO:0035458	cellular response to interferon-beta	IFIT1, GBP6, F830016B08RIK, GM4841, TLR3, GM4951	0.0301193	0.000112325
GO:0055085	transmembrane transport	CLCN1, MFSD9, TRPC4, TRPC5, SLC9A4, SLC22A8, SLC16A12, TRPA1, ABCG3, KCNV2, ABCB1A, SLC22A6, SLC46A2	0.241274	0.00126694
GO:0033151	V(D)J recombination	RAG1, RAG2, LIG4	0.572049	0.00466538
GO:0070233	negative regulation of T cell apoptotic process	PRKCQ, RAG1, SLC46A2	0.665702	0.00701847
GO:0035457	cellular response to interferon-alpha	IFIT1, GATA3, IFIT3B	0.680962	0.0083575
GO:0003073	regulation of systemic arterial blood pressure	RNLS, AR, POSTN	0.696328	0.00980129
GO:0033077	T cell differentiation in thymus	GATA3, RAG1, RAG2, LIG4	0.688303	0.0106474
GO:0009056	catabolic process	AADACL2, GM5538, C130079G13RIK	0.676901	0.0113472
GO:0051607	defense response to virus	IFIT1, IFIH1, TLR3, IFIT3B, IFIT1BL2, IFIT1BL1, GPAM	0.722306	0.0140191
GO:0031954	positive regulation of protein autophosphorylation	RAP2B, VEGFC, NEK10	0.790782	0.0185016
GO:0042346	positive regulation of NF-kappaB import into nucleus	PRKCQ, IL18R1, TLR3	0.800673	0.0205205
GO:0007186	G-protein coupled receptor signaling pathway	VMN1R41, VMN1R40, ADGRF1, VMN1R49, GNG12, VMN1R48, OLFR1393, VMN1R47, VIPR2, VMN1R46, VMN1R45, OLFR1509, OLFR1507, CNR1, OLFR720, P2RY1, SUCNR1, TAS2R144, CALCRL, RXFP1, ADGRG6, OLFR1510, VMN1R50, VMN1R51, VMN1R52, HTR7, CHRM1, OLFR31, NMBR, ADGRL4	0.860647	0.0267801
GO:0032332	positive regulation of chondrocyte differentiation	THRB, PKDCC, SOX6	0.845788	0.0270925
GO:0002331	pre-B cell allelic exclusion	RAG1, RAG2	0.896335	0.0347642
GO:0008584	male gonad development	AR, GATA3, YBX3, TLR3, PRPS1L1	0.92945	0.0428789
